# Supplementary material for: C-Phycocyanin Suppresses the In Vitro Proliferation and Migration of Non-Small-Cell Lung Cancer Cells through Reduction of RIPK1/NF-κB Activity
Source: Mar Drugs. 2019 Jun 18;17(6):362. doi: 10.3390/md17060362 (PMC6627888; doi:10.3390/md17060362)
Supplement: Supplementary file 1 [file marinedrugs-17-00362-s001.zip]

Archive with 2 entries (2 files):
- Supplementary Material.pdf
- Supplementary Material.xlsx
